# Supplementary material for: Correction: The increase in varus tilt of the joint line convergence angle under weight-bearing is correlated with medial meniscus extrusion in patients with knee osteoarthrosis
Source: PLoS One. 2026 Jun 4;21(6):e0350703. doi: 10.1371/journal.pone.0350703 (PMC13235865; doi:10.1371/journal.pone.0350703)
Supplement: S1 Data — (XLSX) [file pone.0350703.s001.xlsx]

## Sheet: Knee OA
No	meniscus tear type	ICRS	supine MME	standing MME	⊿	sex	age	height	weight	BMI	FTA	KL	HKAA	％MA	MTPA	supine JLCA	standing JLCA	⊿JLCA
1	MMPRT	3	6.57	7.74	1.17	m	50–55	1.65–1.70	75–80	26.0–28.0	185.2	2	-7.8	19	83.7	0.19	1.37	1.18
2	MMPRT	3	2.38	3.28	0.9	f	60–65	1.50–1.55	60–65	26.0–28.0	181.5	2	-1.1	46	86.3	1.29	1.97	0.68
3	MMPRT	3	3.32	4.97	1.65	m	60–65	1.70–1.75	75–80	26.0–28.0	177.96	2	-2.9	35	86.4	1.67	3.36	1.69
4	Radial	4	3.56	4.7	1.14	f	55–60	1.55–1.60	70–75	28.0–30.0	178.5	2	-8	20	81.9	2.01	2.52	0.51
5	Intact	4	5.56	6.49	0.93	m	55–60	1.65–1.70	80–85	30.0–32.0	177.4	3	-7.7	20	85.4	3.46	3.4	-0.06
6	MMPRT	4	2.82	4.26	1.44	f	50–55	1.55–1.60	70–75	28.0–30.0	176.38	1	-1.9	41	84.1	1.16	1.96	0.8
7	Radial	4	2.86	3.83	0.97	m	50–55	1.70–1.75	80–85	28.0–30.0	177.93	2	-3.6	37	83.96	0.96	1.91	0.95
8	MMPRT	4	4.65	5.62	0.97	f	60–65	1.50–1.55	55–60	24.0–26.0	180.32	3	-4.2	27	83.5	0.43	2.46	2.03
9	Horizontal	3	4.21	5.8	1.59	f	65–70	1.60–1.65	55–60	22.0–24.0	180.21	3	-4.4	29	84.9	2.66	4.1	1.44
10	MMPRT	3	3.95	5.3	1.35	f	70–75	1.50–1.55	55–60	26.0–28.0	184.6	2	-9.2	19	83.9	2.33	3.64	1.31
11	Radial	3	3.29	4.18	0.89	f	65–70	1.75–1.80	90–95	30.0–32.0	177.92	3	-7.7	18	83.1	2.63	3.75	1.12
12	Complex	4	6.79	8.26	1.47	m	60–65	1.65–1.70	65–70	22.0–24.0	187.81	3	-11.6	1	80.7	1.6	3.24	1.64
13	Radial	4	7.46	8.43	0.97	m	65–70	1.65–1.70	90–95	32.0–34.0	183.15	4	-9.2	17	82.8	2.86	3.19	0.33
14	Complex	4	7.31	8.47	1.16	m	65–70	1.75–1.80	85–90	26.0–28.0	184	3	-12.1	7	80.2	3.08	3.83	0.75
15	Degenerative	4	7.19	8.21	1.02	f	60–65	1.55–1.60	60–65	24.0–26.0	181.5	3	-5.9	22	87.8	4.5	4.77	0.27
16	Degenerative	4	4.18	5.27	1.09	m	65–70	1.70–1.75	70–75	24.0–26.0	183.5	3	-8.3	14	82.68	1.93	2.8	0.87
17	Degenerative	4	4.21	5.04	0.83	m	60–65	1.70–1.75	90–95	28.0–30.0	183.2	3	-9.2	15	82.5	0.98	0.4	-0.58
18	Degenerative	4	4.58	5.97	1.39	f	60–65	1.50–1.55	45–50	20.0–22.0	182.52	3	-9.2	2	82.33	3.38	5.21	1.83
19	Complex	4	5.25	6.61	1.36	m	45–50	1.50–1.55	65–70	28.0–30.0	180.24	3	-7.1	25	87.7	1.07	3.11	2.04
20	Degenerative	4	6.59	8.38	1.79	f	70–75	1.50–1.55	45–50	20.0–22.0	183.86	2	-11.1	5	80.79	3.64	5.39	1.75
21	Degenerative	4	5.32	6.48	1.16	m	60–65	1.65–1.70	70–75	24.0–26.0	187.1	4	-10	13	83.3	0.24	0.71	0.47
22	Degenerative	4	4.73	7.02	2.29	m	65–70	1.65–1.70	75–80	26.0–28.0	181.3	3	-8.1	15	82.2	1.8	3.41	1.61
23	Complex	4	3.63	5	1.37	m	60–65	1.75–1.80	70–75	22.0–24.0	182.25	3	-7.5	18	84.3	2.63	2.85	0.22
24	Degenerative	4	4.47	5.3	0.83	m	65–70	1.65–1.70	65–70	22.0–24.0	176.27	2	-4.3	31	85.5	0.88	1.43	0.55
25	Degenerative	4	7.39	7.98	0.59	m	60–65	1.70–1.75	70–75	24.0–26.0	192	4	-17.4	-21	77.1	1.22	2.8	1.58
26	Horizontal	4	5.3	6.1	0.8	m	55–60	1.80–1.85	90–95	28.0–30.0	180.1	4	-6.9	24	84.2	1.93	2.2	0.27
27	Degenerative	4	6.1	7.3	1.2	m	55–60	1.65–1.70	85–90	32.0–34.0	181.3	4	-6.5	23	82.8	2.48	3.44	0.96
28	Radial	3	2.1	3.7	1.6	f	65–70	1.50–1.55	50–55	22.0–24.0	177.64	3	-3	36	82.3	0.74	1.94	1.2
29	Radial	0	1.95	2.71	0.76	f	70–75	1.50–1.55	45–50	18.0–20.0	176.8	1	-0.25	52	85.8	1.6	1.9	0.3
30	Horizontal	1	2.37	3.13	0.76	m	55–60	1.75–1.80	80–85	26.0–28.0	180.1	2	-6.3	18	83.2	0.26	0.78	0.52
31	Degenerative	2	6.5	8.49	1.99	f	70–75	1.55–1.60	50–55	20.0–22.0	182.4	3	-8	12.9	85.6	1.76	3.03	1.27
32	Radial	0	1	2	1	m	60–65	1.65–1.70	65–70	24.0–26.0	180	2	-5.1	27	83.1	1.55	1.91	0.36
33	MMPRT	3	2.6	3.7	1.1	m	60–65	1.70–1.75	95–100	32.0–34.0	174.2	2	1.8	38.5	84.6	1.18	1.9	0.72
34	Radial	1	1.7	2.7	1	m	50–55	1.70–1.75	75–80	26.0–28.0	178.4	1	-3.5	32.3	86.7	2.18	4.58	2.4
35	Degenerative	4	4.4	5.7	1.3	m	55–60	1.75–1.80	75–80	24.0–26.0	181.9	3	-5.3	16.3	83.2	3.72	4.76	1.04
36	Degenerative	3	3.2	4.2	1	f	50–55	1.55–1.60	60–65	24.0–26.0	187.4	4	-12.7	-12.3	76.8	1.15	2.67	1.52
37	MMPRT	1	1.6	2	0.4	f	40–45	1.60–1.65	75–80	28.0–30.0	172.6	1	2.2	62.2	85.79	0.5	1.01	0.51
38	Degenerative	4	3.86	4.6	0.74	m	60–65	1.70–1.75	90–95	28.0–30.0	183.2	3	-6.8	19	82.8	0.9	1.32	0.42
39	MMPRT	3	4.25	4.55	0.3	f	65–70	1.50–1.55	70–75	32.0–34.0	175	2	-4.1	31	87.2	1.74	2.56	0.82
40	Degenerative	3	3.36	3.69	0.33	m	45–50	1.65–1.70	75–80	26.0–28.0	181.64	2	-6.7	23	83.29	1.17	1.41	0.24
41	Complex	4	4.67	5.11	0.44	m	60–65	1.65–1.70	65–70	22.0–24.0	177.03	2	-6.4	29	84.3	1.01	0.96	-0.05
42	MMPRT	4	2.6	3.22	0.62	f	60–65	1.55–1.60	60–65	24.0–26.0	174.4	1	-3	34	85.4	1.17	1.69	0.52
43	Complex	3	2.48	3.09	0.61	m	55–60	1.60–1.65	50–55	20.0–22.0	175.35	2	-1.84	43	84.1	0.13	1.06	0.93
44	Degenerative	4	5.49	5.52	0.03	f	55–60	1.50–1.55	45–50	20.0–22.0	173.58	2	0.64	43	85.77	1.43	1.22	-0.21
45	Degenerative	4	2.81	3.16	0.35	f	65–70	1.60–1.65	65–70	24.0–26.0	177.48	1	-0.5	41	84.1	0.33	1.05	0.72
46	Degenerative	4	7.76	8.05	0.29	m	65–70	1.65–1.70	85–90	30.0–32.0	176.2	2	-3.4	32	83.8	2.8	3.03	0.23
47	MMPRT	3	3.19	3.25	0.06	m	65–70	1.70–1.75	70–75	24.0–26.0	177.64	2	-4.3	34	86.5	1.53	1.58	0.05
48	MMPRT	3	2.76	3.31	0.55	f	65–70	1.50–1.55	50–55	22.0–24.0	178.02	1	-3.1	26	85.2	1.26	1.6	0.34
49	Degenerative	4	5.44	5.91	0.47	m	60–65	1.75–1.80	75–80	24.0–26.0	178.4	3	-6.6	20	83.86	2.08	2.63	0.55
50	Degenerative	4	3.98	4.72	0.74	m	50–55	1.65–1.70	80–85	30.0–32.0	189.5	4	-12.8	-2.6	83.6	3.54	4.05	0.51
51	Degenerative	4	6.86	7.46	0.6	f	60–65	1.60–1.65	60–65	22.0–24.0	183.2	3	-9.1	10	84.4	5.08	5.69	0.61
52	Degenerative	4	4.31	4.69	0.38	m	60–65	1.65–1.70	75–80	26.0–28.0	181.29	2	-4.8	29	83.5	1.17	1.33	0.16
53	Degenerative	4	4.41	5	0.59	f	70–75	1.45–1.50	65–70	30.0–32.0	180.42	2	-4.9	32	85.86	2.13	2.84	0.71
54	Degenerative	4	3.43	3.83	0.4	m	65–70	1.60–1.65	70–75	26.0–28.0	181.5	3	-5.8	24	83.5	3.75	4.19	0.44
55	Degenerative	4	7.3	8	0.7	f	55–60	1.55–1.60	60–65	24.0–26.0	182.9	3	-7.8	13	84.45	2.29	3.45	1.16
56	MMPRT	3	4	4.5	0.5	f	50–55	1.55–1.60	85–90	34.0–36.0	180.7	2	-6.4	29	84.9	2.1	2.68	0.58
57	Longitudinal	0	0	0.39	0.39	f	30–35	1.65–1.70	55–60	20.0–22.0	177.3	1	-2.1	43	86.1	-0.28	0.41	0.69
58	MMPRT	1	2.98	3.01	0.03	f	50–55	1.55–1.60	70–75	28.0–30.0	177.16	2	-2.5	37	84	2.23	2.41	0.18
59	Longitudinal	2	2.72	3.16	0.44	f	45–50	1.50–1.55	55–60	22.0–24.0	178.15	2	-3.9	39	83.56	0.13	0.37	0.24
60	Horizontal	0	2.28	2.52	0.24	f	55–60	1.65–1.70	55–60	20.0–22.0	181.1	2	-3.9	32	83.2	0.38	0.64	0.26
61	Complex	0	2.66	3.16	0.5	m	25–30	1.80–1.85	75–80	22.0–24.0	177.06	1	-2.8	40	82.8	0.28	0.51	0.23
62	Complex	0	4.47	4.52	0.05	f	60–65	1.55–1.60	50–55	20.0–22.0	179.7	2	-9.6	12	82.4	0.57	1.25	0.68
63	Complex	0	5.55	5.52	-0.03	m	45–50	1.75–1.80	65–70	22.0–24.0	175.99	2	-0.56	41	84.6	-0.07	0.03	0.1
64	Horizontal	1	1.58	1.65	0.07	m	50–55	1.65–1.70	75–80	26.0–28.0	177.02	1	-1.2	42	86.5	0.4	0.6	0.2
65	Horizontal	1	2.13	2.68	0.55	f	45–50	1.55–1.60	45–50	18.0–20.0	177.45	2	-2.8	30	84.1	0.19	0.72	0.53
66	Degenerative	1	2.5	3.08	0.58	f	75–80	1.50–1.55	55–60	24.0–26.0	179	2	1.9	48	87.1	0.43	1.54	1.11
67	MMPRT	2	3.26	3.66	0.4	f	55–60	1.55–1.60	70–75	30.0–32.0	174.1	3	0.5	40	87.3	1.18	2.14	0.96
68	Degenerative	1	3.23	3.56	0.33	m	65–70	1.70–1.75	65–70	22.0–24.0	175.2	1	-0.9	44	85.5	0.89	1.6	0.71
69	Degenerative	2	1.1	1.73	0.63	m	60–65	1.50–1.55	50–55	20.0–22.0	180.9	2	-6.5	24	83.7	0.81	1.75	0.94
70	Radial	4	6.2	6.7	0.5	f	55–60	1.50–1.55	60–65	28.0–30.0	186.4	2	-9.5	11.6	82.6	2.27	3.81	1.54

## Sheet: healthy volunteer
No	supine MME	standing MME	⊿	sex	age	height	weight	BMI
1	2.2	2.7	0.5	m	70-75	1.75-1.80	75-80	24.0-26.0
2	2.5	2.7	0.2	m	50-55	1.60-1.65	65-70	24.0-26.0
3	2	1.8	-0.2	m	60-65	1.80-1.85	65-70	20.0-22.0
4	2.9	3.3	0.4	m	70-75	1.65-1.70	70-75	26.0-28.0
5	1.6	1.6	0	m	70-75	1.60-1.65	60-65	22.0-24.0
6	0.1	0.6	0.5	m	60-65	1.70-1.75	65-70	22.0-24.0
7	1	1.7	0.7	m	65-70	1.65-1.70	60-65	20.0-22.0
8	1.8	2	0.2	m	70-75	1.70-1.75	70-75	24.0-26.0
9	1	1.1	0.1	f	65-70	1.50-1.55	55-60	22.0-24.0
10	1.3	2.1	0.8	m	45-50	1.70-1.75	75-80	26.0-28.0
11	2.8	3.2	0.4	f	45-50	1.60-1.65	45-50	18.0-20.0
12	1.6	1.7	0.1	m	65-70	1.65-1.70	60-65	20.0-22.0
13	2.1	1.7	-0.4	f	65-70	1.55-1.60	55-60	22.0-24.0
14	2.5	3.2	0.7	m	65-70	1.70-1.75	60-65	20.0-22.0
15	1.1	1.6	0.5	m	55-60	1.75-1.80	65-70	22.0-24.0
16	2.3	2.5	0.2	f	60-65	1.55-1.60	50-55	20.0-22.0
